# Supplementary material for: Maternal Psychosocial Stress Is Associated with Reduced Diversity in the Early Infant Gut Microbiome
Source: Microorganisms. 2023 Apr 8;11(4):975. doi: 10.3390/microorganisms11040975 (PMC10142543; doi:10.3390/microorganisms11040975)
Supplement: Supplementary file 1 [file microorganisms-11-00975-s001.zip › Table S1.xlsx]

## Sheet: manuscript_table1
Table S1. Scores from eight measures of stress and trauma and composite stress score for each mother.
ID	General trauma	Sexual violence	Anxiety	Depression	PTSD	PSS	Violence trauma	Pregnancy trauma	Composite stress score	Composite stress category
Range	0 - 10	0 - 4	35-58	5 - 18	0 - 3	19 - 37	0 - 10	1 - 13	0.91 - 5.02	Low - High
G1	5	4	42	11	3	29	8	6	4.9979	High
G2	6	0	56	10	3	36	10	4	4.99504	High
G3	4	0	52	9	0	22	2	3	1.95326	Low
G4	1	0	45	10	1	19	5	11	2.57328	Low
G5	3	0	54	7	3	32	6	7	4.05043	High
G7	1	0	51	11	0	30	5	13	3.31806	High
G8	2	0	41	12	3	30	6	3	3.31829	High
G9	3	1	49	6	0	30	7	8	3.06895	Low
G10	4	0	47	8	0	29	5	6	2.56148	Low
G11	3	0	43	9	0	31	3	5	2.18885	Low
G12	7	0	46	10	1	31	9	9	4.06288	High
G13	5	1	45	12	3	36	9	7	4.97324	High
G14	5	0	42	5	3	31	3	4	2.95435	Low
G15	3	1	48	12	0	27	4	2	2.53701	Low
G16	2	0	45	9	0	33	2	8	2.42581	Low
G17	5	1	46	8	0	30	5	2	2.59236	Low
G19	10	0	48	5	0	31	5	12	3.58188	High
G20	4	2	35	9	3	29	9	2	3.69103	High
G21	7	0	47	10	0	30	3	5	2.78969	Low
G22	3	0	40	13	2	31	4	10	3.54944	High
G23	1	0	48	12	1	28	5	6	2.90368	Low
G24	8	1	50	12	0	30	7	10	4.24064	High
G25	4	2	46	17	2	37	5	4	4.618	High
G26	6	2	58	15	1	35	6	6	5.01923	High
G27	1	0	37	12	0	29	2	2	1.50875	Low
G28	5	0	50	12	2	31	4	5	3.69064	High
G29	4	3	50	12	0	28	4	3	3.3573	High
G30	0	0	43	8	1	30	5	2	2.04526	Low
G31	2	0	41	5	0	28	0	1	0.91087	Low
G33	3	0	50	11	2	32	4	9	3.79705	High
G34	1	0	44	11	0	30	0	1	1.50284	Low
G35	4	0	49	12	0	28	3	7	2.79716	Low
G36	0	0	51	12	0	30	4	7	2.68411	Low
G37	5	2	45	11	3	34	8	4	4.69632	High
G38	1	0	37	7	0	29	0	2	0.924136	Low
G39	6	2	48	10	0	31	4	6	3.4665	High
G40	3	1	48	9	0	29	3	1	2.22291	Low
G41	3	2	53	18	0	33	5	7	4.28261	High
G42	1	0	53	12	1	27	5	3	2.82107	Low
G43	0	0	50	9	0	27	2	4	1.80987	Low
G45	3	0	47	6	0	27	3	2	1.682	Low
G46	3	1	48	12	2	36	4	11	4.40368	High
G47	3	1	50	11	0	29	4	8	3.14705	Low
G48	4	0	48	11	0	29	5	10	3.17676	Low
G50	4	0	43	11	3	32	6	11	4.2927	High
G51	2	1	50	10	0	27	2	4	2.33679	Low
G52	4	0	50	10	0	26	9	3	2.85346	Low
