# Supplementary material for: Maternal Psychosocial Stress Is Associated with Reduced Diversity in the Early Infant Gut Microbiome
Source: Microorganisms. 2023 Apr 8;11(4):975. doi: 10.3390/microorganisms11040975 (PMC10142543; doi:10.3390/microorganisms11040975)
Supplement: Supplementary file 1 [file microorganisms-11-00975-s001.zip › Table S2.xlsx]

## Sheet: manuscript_table1
Table S2. Maternal and infant characteristics per dyad.
ID	Composite stress score	Composite stress category	Mother age (years)	Mother height (cm)	Mother weight (kg)	Smoked while pregnant?	Infant sex	Infant length (cm)	Infant weight (g)	Malaria diagnosis?	Breastfeeding at 6 months?	Infant began solid foods?	Infant began antibiotic use?
G1	4.9979	High	16	153	55		Female	47	3000	no	yes
G2	4.99504	High	20	160	65		Male	46	2900	no	yes
G3	1.95326	Low	24	158	61		Male	48	2810	no	yes		6 months
G4	2.57328	Low	28	165	69		Male	51	3800	no	yes
G5	4.05043	High	25	151	61		Male	48	3550	no	yes
G7	3.31806	High	38	150	76	yes	Male	48	3540	no	yes
G8	3.31829	High	28	188	80		Male	47	3100	no	yes
G9	3.06895	Low	39	169	82	yes	Male	51	3750	no	yes
G10	2.56148	Low	26	160	82		Female	48	3620	no	yes
G11	2.18885	Low	34	158	66		Female	47	3400	no	yes		6 months
G12	4.06288	High	28	156	72		Male	47	3680	yes	yes		6 months
G13	4.97324	High	21	153	63		Female	47	2750	no	yes		6 months
G14	2.95435	Low	24	160	64		Female	48	3200	no	yes
G15	2.53701	Low	24	157	58		Male	46	3010	no	yes
G16	2.42581	Low	27	158	75		Female	45	3350	no	yes		6 months
G17	2.59236	Low	23	156	64		Male	48	3100	no	yes
G19	3.58188	High	41	162	80		Female	NA	3180	no	yes
G20	3.69103	High	27	180	78		Female	48	3050	yes	yes
G21	2.78969	Low	24	161	81		Female	47	3180	no	yes
G22	3.54944	High	40	167	82		Female	48	3180	yes	yes
G23	2.90368	Low	37	156	54		Female	47	3400	yes	yes
G24	4.24064	High	34	157	82		Male	47	2320	no	yes
G25	4.618	High	17	167	72		Male	46	2920	no	yes
G26	5.01923	High	17	150	50		Male	46	2610	no	yes	6 months
G27	1.50875	Low	27	152	59		Male	48	3120	no	yes
G28	3.69064	High	16	150	72		Female	46	2730	no	yes
G29	3.3573	High	26	158	64		Female	49	3030	no	yes
G30	2.04526	Low	31	170	96		Female	48	4000	no	yes
G31	0.91087	Low	21	151	71		Male	47	3650	no	yes
G33	3.79705	High	26	161	61		Male	46	3920	no	yes
G34	1.50284	Low	31	156	63		Male	44	2930	no	yes
G35	2.79716	Low	28	157	58		Male	47	2580	no	yes	6 months
G36	2.68411	Low	36	163	73		Male	47	2920	no	yes
G37	4.69632	High	26	153	61		Female	44	2920	yes	yes		6 months
G38	0.924136	Low	26	155	91		Female	46	3250	yes	yes
G39	3.4665	High	23	158	72		Male	48	3520	no	yes		6 months
G40	2.22291	Low	24	163	85		Male	48	3170	no	yes
G41	4.28261	High	18	151	56		Male	44	3470	yes	yes
G42	2.82107	Low	16	152	56		Male	45	2840	no	yes		3 months
G43	1.80987	Low	29	164	82		Male	48	3520	no	yes
G45	1.682	Low	22	159	64		Male	47	3190	no	yes
G46	4.40368	High	38	163	79		Female	47	3020	no	yes
G47	3.14705	Low	38	167	99		Female	48	3780	no	yes
G48	3.17676	Low	39	161	95		Female	47	3160	no	yes
G50	4.2927	High	36	153	61		Male	48	3600	no	yes		3 months
G51	2.33679	Low	23	NA	63		Female	47	3190	no	yes
G52	2.85346	Low	23	152	70		Female	46	2940	no	yes
